# Supplementary material for: Genome-Wide Informative Microsatellite Markers and Population Structure of Fusarium virguliforme from Argentina and the USA
Source: J Fungi (Basel). 2023 Nov 16;9(11):1109. doi: 10.3390/jof9111109 (PMC10672573; doi:10.3390/jof9111109)
Supplement: Supplementary file 1 [file jof-09-01109-s001.zip]

Archive with 3 entries (3 files):
- Supplemental Figures.pdf
- Table S1.xlsx
- Tables S2-S3.pdf
