# Supplementary material for: Genome-Wide Informative Microsatellite Markers and Population Structure of Fusarium virguliforme from Argentina and the USA
Source: J Fungi (Basel). 2023 Nov 16;9(11):1109. doi: 10.3390/jof9111109 (PMC10672573; doi:10.3390/jof9111109)
Supplement: Supplementary file 1 [file jof-09-01109-s001.zip › Table S1.xlsx]

## Sheet: Sheet1
Table S1. Summary of microsatellite loci identified in Fusarium virguliforme strain Mont-1 by MISA.
Type of repeats	Total of repeats	Number of repeats
		5	6	7	8	9	10	11	12	13	14	15	16	17	18	19	20	21	22	23	24	25	26	27	28	29	30	31	32	33	34	35	36	37	38	39	40	41	42	43	44	45	46	47	48	49	50	51	52
A/T	3759	-	-	-	2220	805	324	166	75	55	31	28	12	12	9	3	7	4	2	1	2		2									1
C/G	1711	-	-	-	750	331	203	153	95	60	45	28	15	18	4	3	2	3		1
AC/GT	439	-	177	89	50	32	24	15	13	13	5	2	4	1	3	3	3	1	1	1											1			1
AG/CT	442	-	197	98	53	26	18	13	12	4	4	2	2	2	1	2	1	2					1		1	1							1									1
AT/AT	809	-	652	94	24	11	10	8	4	2	1	1				1																										1
CG/CG	32	-	25	6	1
AAC/GTT	93	52	15	8	2	5	2	1	1	1	1	2			1												2
AAG/CTT	133	80	25	15	4	1	2		1	2	1	2
AAT/ATT	774	397	140	56	55	22	5	6	14	9	9	5	2	1	5		2	3	4	1	1	2	1	1					1		1				3			2				2	1	2		1		3
ACC/GGT	133	81	24	14	9	2	2	1
ACG/CGT	143	71	35	16	3	6	4	1	1	1	2	1	1										1
ACT/AGT	12	9	2																1
AGC/CTG	305	172	65	38	12	8	5	3	2
AGG/CCT	231	127	58	24	11	3	5	2			1
ATC/ATG	63	45	9	4	2	1	2
CCG/CGG	137	82	29	19	5	1		1
AAAC/GTTT	9	2	5	1			1
AAAG/CTTT	7	4	2	1
AAAT/ATTT	11	7		1		1	1																																	1
AACC/GGTT	1	1
AACG/CGTT	2	1	1
AAGC/CTTG	17	9	3	3	1		1
AAGG/CCTT	9	6	3
AATC/ATTG	9	6	1	1	1
AATG/ATTC	5	3	2
AATT/AATT	148	135	11	2
ACAG/CTGT	10	7	2	1
ACAT/ATGT	10	4	5	1
ACCG/CGGT	2	2
ACCT/AGGT	6	3	2	1
ACGC/CGTG	4	1	3
ACGT/ACGT	4			1
ACTC/AGTG	8	6					1	1
ACTG/AGTC	8	6			1		1
AGAT/ATCT	1	1
AGCC/CTGG	7	5	2
AGCG/CGCT	3	3
AGGC/CCTG	10	8	2
AGGG/CCCT	2	2
ATCC/ATGG	14	8	4		2
AAAAG/CTTTT	1	1
AAAAT/ATTTT	1		1
AAAGG/CCTTT	1	1
AACAT/ATGTT	1		1
AACGC/CGTTG	1	1
AAGAC/CTTGT	1		1
AAGAT/ATCTT	1	1
AAGCC/CTTGG	1		1
AAGGC/CCTTG	1	1
AAGGG/CCCTT	1	1
AATAT/ATATT	1	1
ACAGC/CTGTG	2		1	1
ACAGG/CCTGT	1					1
ACCAG/CTGGT	2	2
ACCAT/ATGGT	1	1
ACGAG/CGTCT	4	3				1
ACGAT/ATCGT	1	1
ACGCC/CGTGG	1			1
ACGGC/CCGTG	1	1
ACGTC/ACGTG	1			1
ACTGG/AGTCC	1			1
AGAGG/CCTCT	1																		1
AGATG/ATCTC	1		1
AGCCC/CTGGG	4	3		1
AGCGC/CGCTG	1	1
AGCTC/AGCTG	1	1
AGGCC/CCTGG	1	1
AGGGC/CCCTG	3	2	1
ATCCC/ATGGG	4	3	1
ATCGC/ATGCG	2	1				1
ATGCC/ATGGC	1	1
AAAGAT/ATCTTT	3	2	1
AAATGG/ATTTCC	1		1
AACAGC/CTGTTG	4	1			1		1		1
AACATC/ATGTTG	1	1
AACCAC/GGTTGT	1		1
AACCGC/CGGTTG	1		1
AACGCC/CGTTGG	1	1
AACTGC/AGTTGC	1	1
AAGAGG/CCTCTT	2		1												1
AAGATG/ATCTTC	1					1
AAGCAC/CTTGTG	2	1	1
AAGCAG/CTGCTT	3		1	1						1
AAGGAC/CCTTGT	1	1
AATGGC/ATTGCC	2	1			1
AATTAC/AATTGT	1	1
ACACAG/CTGTGT	1						1
ACACGC/CGTGTG	2	2
ACAGAG/CTCTGT	1	1
ACAGCC/CTGTGG	1		1
ACAGCG/CGCTGT	2	2
ACAGGC/CCTGTG	1	1
ACCAGG/CCTGGT	1	1
ACGAGC/CGTGCT	1	1
ACGATG/ATCGTC	1	1
ACGCAG/CGTCTG	1	1
ACGCCC/CGTGGG	1						1
ACGGCC/CCGTGG	1				1
ACGGCG/CCGTCG	1	1
ACTCCC/AGTGGG	1	1
ACTGCC/AGTGGC	1	1
ACTGCT/AGCAGT	1			1
ACTGGC/AGTGCC	1					1
AGATGG/ATCTCC	1		1
AGCTCC/AGCTGG	3	2	1
AGGCCC/CCTGGG	1	1
AGGCGG/CCGCCT	2	2
CCCCCG/CGGGGG	1	1
[truncated: 203 more columns]
